# Supplementary material for: Impact of Multi-Professional Intervention on Health-Related Physical Fitness and Biomarkers in Overweight COVID-19 Survivors for 8 and 16 Weeks: A Non-Randomized Clinical Trial
Source: Healthcare (Basel). 2024 Oct 14;12(20):2034. doi: 10.3390/healthcare12202034 (PMC11506869; doi:10.3390/healthcare12202034)
Supplement: Supplementary file 1 [file healthcare-12-02034-s001.zip]

Archive with 1 entries (1 files):
- healthcare-3244907-supplementary.pdf
